# Supplementary material for: Death without Previous Hospital Readmission in Patients with Heart Failure with Reduced Ejection Fraction—A New Endpoint from Old Clinical Trials
Source: J Clin Med. 2022 Sep 21;11(19):5518. doi: 10.3390/jcm11195518 (PMC9571697; doi:10.3390/jcm11195518)
Supplement: Supplementary file 1 [file jcm-11-05518-s001.zip]

Archive with 2 entries (2 files):
- Table S1.pdf
- Tables S2-S8.pdf
